# Supplementary material for: Sub-Lineage Specific Phenolic Glycolipid Patterns in the Mycobacterium tuberculosis Complex Lineage 1
Source: Front Microbiol. 2022 Mar 8;13:832054. doi: 10.3389/fmicb.2022.832054 (PMC8957993; doi:10.3389/fmicb.2022.832054)
Supplement: Supplementary file 1 [file Table_1.xlsx]

## Sheet: Samples
SampleID	Analyzed for PGLs	Phylogenetic Classification (Coll et al., 2014)	Redefined Classification - This publication	Phylogenetic Classification (Napier et al., 2020)	Phylogenetic Classification rHierBaps Level2	PGL Group	Mean Coverage	Unambigious Coverage [%]1	Publication	Accession Number	Origin Patient Country	Origin Patient Country iso-a3	Origin Patient UN-GeoRegion
18005605	no	1.2.1 EAI Manila	1.2.1.1	1.2.2	9	group_2	107.15	99	-	ERR7902634	Peru	PER	South America
18005610	no	1.1.2 EAI	1.1.2	1.1.2	15	group_1	73.12	98	-	ERR7902635	Pakistan	PAK	Southern Asia
18006396	no	1.2.1 EAI Manila	1.2.1.1	1.2.2.1	11	group_2	126.51	99	-	ERR7902636	Germany	DEU	Western Europe
18006432	no	1.1.3 EAI	1.1.3	1.1.3.1	19	group_1	150.62	99	-	ERR7902637	Bangladesh	BGD	Southern Asia
18006650	no	1.1.2 EAI	1.1.2	1.1.2	15	group_1	95.57	99	-	ERR7902638	Pakistan	PAK	Southern Asia
10213/12	no	1.1.1.1 EAI	1.1.1.1	1.1.1.1	1	group_1	195.78	99	-	ERR552845	Vietnam	VNM	South-eastern Asia
10220/17	no	1.2.2 EAI	1.2.2.1	1.3.2	5	group_3a	134.62	99	-	ERR7902581	Djibouti	DJI	Eastern Africa
10245/11	no	1.2.1 EAI Manila	1.2.1.1	1.2.2	9	group_2	208.95	99	-	ERR551839	China	CHN	Eastern Asia
1032/15	no	1.2.1 EAI Manila	1.2.1.1	1.2.2.1	10	group_2	185.96	99	PMC6121966	ERR2199760	Philippines	PHL	South-eastern Asia
10324/09	no	1.1.2 EAI	1.1.2	1.1.2	13	group_1	62.07	97	-	ERR7902582; ERR7902583	India	IND	Southern Asia
10331/09	no	1.1.2 EAI	1.1.2	1.1.2	14	group_1	67.46	97	-	ERR7902584	Kenya	KEN	Eastern Africa
1042/05	no	1.1.2 EAI	1.1.2	1.1.2	15	group_1	184.14	99	-	ERR551803	India	IND	Southern Asia
10444/08	no	1.2.1 EAI Manila	1.2.1.1	1.2.2	9	group_2	63.03	98	-	ERR7902585	Philippines	PHL	South-eastern Asia
10458/13	no	1.1.2 EAI	1.1.2	1.1.2	13	group_1	118.73	98	-	ERR7902586	India	IND	Southern Asia
10459/13	no	1.2.1 EAI Manila	1.2.1.1	1.2.2.1	11	group_2	166.33	99	-	ERR7902587	Thailand	THA	South-eastern Asia
10486/13	no	1.1.1 EAI	1.1.1.1	1.1.1	2	group_1	86.67	99	PMC6121966	ERR2199769	Vietnam	VNM	South-eastern Asia
10495/15	no	1.1.2 EAI	1.1.2	1.1.2	13	group_1	112.97	99	-	ERR7902588	India	IND	Southern Asia
10512/09	no	1.2.2 EAI	1.2.2.1	1.3.2	6	group_3b	71.77	97	PMC6121966	ERR551319	Eswatini	SWZ	Southern Africa
1065/10	no	1.1.2 EAI	1.1.2	1.1.2	16	group_1	75.32	97	-	ERR7902589; ERR7902590	Pakistan	PAK	Southern Asia
10743/09	no	1.2.1 EAI Manila	1.2.1.1	1.2.2.1	10	group_2	105.18	99	-	ERR7902591; ERR7902592	Philippines	PHL	South-eastern Asia
10796/06	yes	1.2.1 EAI Manila	1.2.1.1	1.2.2.1	12	group_2	86.54	99	-	ERR551371	Indonesia	IDN	South-eastern Asia
10949/16	no	1.1.1 EAI	1.1.1	1.1.1	3	group_1	132.77	99	-	ERR7902593	Mali	MLI	Western Africa
1104/16	no	1.1.1.1 EAI	1.1.1.1	1.1.1.1	1	group_1	70.16	98	-	ERR7902594; ERR7902595	Vietnam	VNM	South-eastern Asia
11051/03	no	1.1.1 EAI	1.1.1.1	1.1.1	2	group_1	77.42	98	-	ERR7902596; ERR7902597	Thailand	THA	South-eastern Asia
1107/16	no	1.2.1 EAI Manila	1.2.1.1	1.2.2.1	10	group_2	125.65	99	-	ERR7902598	Germany	DEU	Western Europe
11135/07	no	1.1.2 EAI	1.1.2	1.1.2	16	group_1	139.28	99	-	ERR550689	India	IND	Southern Asia
11165/16	no	1.1.2 EAI	1.1.2	1.1.2	16	group_1	163.15	99	-	ERR7902599	India	IND	Southern Asia
11171/97	no	1.2.1 EAI Manila	1.2.1.1	1.2.2.1	12	group_2	150.33	99	-	ERR7902600	Portugal	PRT	Southern Europe
11239/09	no	1.2.2 EAI	1.2.2.1	1.3.2	6	group_3b	72.68	97	PMC6121966	ERR553321	Eswatini	SWZ	Southern Africa
11300/97	no	1.1.1.1 EAI	1.1.1.1	1.1.1.1	1	group_1	111.34	97	-	ERR7902601	Thailand	THA	South-eastern Asia
11359/03	no	1.1.3 EAI	1.1.3	1.1.3.2	18	group_1	118.46	98	-	ERR4050135	India	IND	Southern Asia
11371/11	no	1.2.2 EAI	1.2.2.1	1.3.2	7	group_3a	107.35	98	-	ERR7902602	Pakistan	PAK	Southern Asia
11406/08	yes	1.2.1 EAI Manila	1.2.1.1	1.2.2.1	11	group_2	217.27	99	-	ERR551498	Philippines	PHL	South-eastern Asia
11558/08	no	1.2.2 EAI	1.2.2.1	1.3.2	7	group_3a	113.29	99	-	ERR7902603	Bangladesh	BGD	Southern Asia
11560/08	no	1.1.2 EAI	1.1.2	1.1.2	13	group_1	71.91	98	-	ERR7902604	India	IND	Southern Asia
11579/11	no	1.1.3 EAI	1.1.3	1.1.3.1	19	group_1	156.57	99	-	ERR7902605	Bangladesh	BGD	Southern Asia
1186/09	no	1.2.2 EAI	1.2.2.1	1.3.2	6	group_3b	125.94	98	-	ERR552903	India	IND	Southern Asia
12159/16	no	1.2.2 EAI	1.2.2.1	1.3.2	5	group_3a	162.04	99	-	ERR3470555	Sudan	SDN	Eastern Africa
12227/03	no	1.1.2 EAI	1.1.2	1.1.2	16	group_1	179.95	99	PMID: 20538518	ERR7902606	Ghana	GHA	Western Africa
1244/12	no	1.2.1 EAI Manila	1.2.1.1	1.2.2.1	10	group_2	99.41	99	-	ERR552256	Philippines	PHL	South-eastern Asia
1245/11	no	1.1.1 EAI	1.1.1.1	1.1.1	2	group_1	82.05	98	-	ERR7902607	Thailand	THA	South-eastern Asia
12724/16	no	1.1.3 EAI	1.1.3	1.1.3.1	19	group_1	152.48	99	-	ERR3470608	Sudan	SDN	Eastern Africa
1273/13	no	1.1.1 EAI	1.1.1.1	1.1.1	2	group_1	168.22	99	-	ERR7902608	Thailand	THA	South-eastern Asia
12778/03	no	1.1.1.1 EAI	1.1.1.1	1.1.1.1	1	group_1	121.9	98	-	ERR4050136	Vietnam	VNM	South-eastern Asia
12862/13	no	1.2.1 EAI Manila	1.2.1.1	1.2.2.1	10	group_2	122.79	99	-	ERR7902609	Philippines	PHL	South-eastern Asia
13037/16	no	1.2.1 EAI Manila	1.2.1.1	1.2.2.1	12	group_2	153.69	100	-	ERR7902610	Philippines	PHL	South-eastern Asia
13203/14	no	1.1.2 EAI	1.1.2	1.1.2	14	group_1	124.17	99	-	ERR7902611	Tanzania	TZA	Eastern Africa
1380/01	no	1.1.2 EAI	1.1.2	1.1.2	13	group_1	139.89	99	-	ERR7902612	Pakistan	PAK	Southern Asia
13858/14	no	1.2.2 EAI	1.2.2.1	1.3.2	5	group_3a	145.95	99	-	ERR3470666	Sudan	SDN	Eastern Africa
15069/16	no	1.1.2 EAI	1.1.2	1.1.2	15	group_1	107.76	99	-	ERR7902613	Pakistan	PAK	Southern Asia
15161/14	no	1.2.2 EAI	1.2.2.1	1.3.2	6	group_3b	147.52	99	-	ERR7902614	Mozambique	MOZ	Eastern Africa
15162/14	no	1.1.3 EAI	1.1.3	1.1.3.2	18	group_1	148.18	99	-	ERR7902615	Mozambique	MOZ	Eastern Africa
15163/14	no	1.2.2 EAI	1.2.2.1	1.3.2	6	group_3b	96.25	98	-	ERR7902616	Mozambique	MOZ	Eastern Africa
15171/14	no	1.2.2 EAI	1.2.2.2	1.3.1	21	group_4	49.19	98	-	ERR7902617	Mozambique	MOZ	Eastern Africa
15174/14	no	1.1.3 EAI	1.1.3	1.1.3.1	19	group_1	69.61	98	-	ERR7902618	Mozambique	MOZ	Eastern Africa
15179/14	no	1.2.2 EAI	1.2.2.1	1.3.2	6	group_3b	118.28	99	-	ERR7902619	Mozambique	MOZ	Eastern Africa
15185/14	no	1.2.2 EAI	1.2.2.2	1.3.1	21	group_4	141.66	99	-	ERR7902620	Mozambique	MOZ	Eastern Africa
1523/17	no	1.2.1 EAI Manila	1.2.1.1	1.2.2.1	12	group_2	108.06	99	-	ERR7902621	Philippines	PHL	South-eastern Asia
15292/14	no	1.2.1 EAI Manila	1.2.1.1	1.2.2.1	12	group_2	61.8	99	PMC6121966	ERR2199830	Philippines	PHL	South-eastern Asia
1537/01	no	1.1.2 EAI	1.1.2	1.1.2	16	group_1	150.68	99	-	ERR7902622	India	IND	Southern Asia
1575/08	no	1.1.2 EAI	1.1.2	1.1.2	14	group_1	101.6	98	-	ERR7902623	Tanzania	TZA	Eastern Africa
1576/08	no	1.1.2 EAI	1.1.2	1.1.2	16	group_1	89.05	98	-	ERR7902624	Tanzania	TZA	Eastern Africa
1579/10	no	1.2.2 EAI	1.2.2.1	1.3.2	8	group_3a	76.02	98	-	ERR7902625; ERR7902626	India	IND	Southern Asia
1586/08	no	1.1.2 EAI	1.1.2	1.1.2	14	group_1	114.02	98	-	ERR7902627	Tanzania	TZA	Eastern Africa
1621/08	no	1.1.2 EAI	1.1.2	1.1.2	14	group_1	184.68	99	-	ERR7902628	Tanzania	TZA	Eastern Africa
16588/15	no	1.1.3 EAI	1.1.3	1.1.3.1	19	group_1	97.88	98	-	ERR7902629	Afghanistan	AFG	Southern Asia
16603/15	no	1.2.1 EAI Manila	1.2.1.1	1.2.2.1	10	group_2	84.89	98	-	ERR7902630	India	IND	Southern Asia
16796/15	no	1.1.2 EAI	1.1.2	1.1.2	17	group_1	262.26	99	-	ERR7902631	Montenegro	MNE	Southern Europe
17100/15	no	1.1.3 EAI	1.1.3	1.1.3	19	group_1	144.36	98	-	ERR7902632	Poland	POL	Eastern Europe
1778/09	no	1.2.1 EAI Manila	1.2.1.1	1.2.2.1	10	group_2	92.24	99	-	ERR7902633	Germany	DEU	Western Europe
1797/03	yes	1.1.2 EAI	1.1.2	1.1.2	15	group_1	80.6	97	-	ERR551470	India	IND	Southern Asia
1798/09	no	1.2.2 EAI	1.2.2.1	1.3.2	8	group_3a	152.29	99	-	ERR553146	Myanmar	MMR	South-eastern Asia
1869/17	no	1.2.1 EAI Manila	1.2.1.1	1.2.2.1	11	group_2	113.86	99	-	ERR7902639	Somalia	SOM	Eastern Africa
1900/14	no	1.1.2 EAI	1.1.2	1.1.2	13	group_1	70.88	99	PMC6121966	ERR2199848	India	IND	Southern Asia
1901/14	no	1.1.3 EAI	1.1.3	1.1.3.1	19	group_1	160.91	99	-	ERR7902640	Saudi Arabia	SAU	Western Asia
192/04	no	1.1.2 EAI	1.1.2	1.1.2	13	group_1	127.99	98	-	ERR7902641	Afghanistan	AFG	Southern Asia
1934/11	no	1.1.2 EAI	1.1.2	1.1.2	16	group_1	148.62	98	-	ERR7902642	India	IND	Southern Asia
1956/05	no	1.1.3 EAI	1.1.3	1.1.3.3	20	group_1	123.87	99	-	ERR551632	India	IND	Southern Asia
2043/08	no	1.2.1 EAI Manila	1.2.1.1	1.2.2.1	12	group_2	175.86	99	-	ERR7902643	Philippines	PHL	South-eastern Asia
204/GK	no	1.2.2 EAI	1.2.2.2	1.3.1	22	group_4	163	99	-	ERR7902644	Kenya	KEN	Eastern Africa
2054/17	no	1.2.1 EAI Manila	1.2.1.1	1.2.2	9	group_2	159.4	99	-	ERR7902645	Philippines	PHL	South-eastern Asia
216/GK	no	1.1.2 EAI	1.1.2	1.1.2	14	group_1	87.01	98	-	ERR7902646; ERR7902647	Kenya	KEN	Eastern Africa
2173/15	no	1.1.2 EAI	1.1.2	1.1.2	14	group_1	129.46	99	-	ERR7902648	Tanzania	TZA	Eastern Africa
2194/01	no	1.1.3 EAI	1.1.3	1.1.3.3	20	group_1	190.9	99	-	ERR7902649	India	IND	Southern Asia
2211/05	no	1.2.1 EAI Manila	1.2.1.1	1.2.2.1	11	group_2	160.93	99	-	ERR551580	Thailand	THA	South-eastern Asia
2215/15	no	1.2.2 EAI	1.2.2.1	1.3.2	5	group_3a	81.43	99	-	ERR7902650	Somalia	SOM	Eastern Africa
2298/09	no	1.2.2 EAI	1.2.2.1	1.3.2	8	group_3a	147.57	99	-	ERR551435	Indonesia	IDN	South-eastern Asia
2318/00	no	1.1.1.1 EAI	1.1.1.1	1.1.1.1	1	group_1	132.56	97	-	ERR7902651	Vietnam	VNM	South-eastern Asia
260/05	no	1.2.1 EAI Manila	1.2.1.1	1.2.2.1	10	group_2	125.59	98	-	ERR552406	Philippines	PHL	South-eastern Asia
2606/17	no	1.1.3 EAI	1.1.3	1.1.3.3	20	group_1	96.09	98	-	ERR7902652	Palestine	PSE	Western Asia
2696/11	no	1.1.2 EAI	1.1.2	1.1.2	16	group_1	100.4	98	-	ERR7902653	Tanzania	TZA	Eastern Africa
2697/11	no	1.2.1 EAI Manila	1.2.1.2	1.2.1	23	group_2	128.57	98	-	ERR7902654	Tanzania	TZA	Eastern Africa
2699/11	no	1.1.2 EAI	1.1.2	1.1.2	14	group_1	161.88	99	-	ERR7902655	Tanzania	TZA	Eastern Africa
2816/13	no	1.2.1 EAI Manila	1.2.1.1	1.2.2	9	group_2	80.54	99	-	ERR7902656	Philippines	PHL	South-eastern Asia
2843/15	no	1.2.1 EAI Manila	1.2.1.1	1.2.2.1	10	group_2	78.69	100	-	ERR7902657; ERR7902658; ERR7902659	Philippines	PHL	South-eastern Asia
2880/17	no	1.1.2 EAI	1.1.2	1.1.2	17	group_1	401.98	99	-	ERR2677469	Somalia	SOM	Eastern Africa
3002/12	no	1.1.2 EAI	1.1.2	1.1.2	16	group_1	92.28	98	-	ERR7902660	India	IND	Southern Asia
3043/04	no	1.2.2 EAI	1.2.2.1	1.3.2	8	group_3a	128.82	98	-	ERR4050137	India	IND	Southern Asia
3146/14	no	1.1.3 EAI	1.1.3	1.1.3.1	19	group_1	132.48	98	-	ERR7902661	Bangladesh	BGD	Southern Asia
3149/14	no	1.2.2 EAI	1.2.2.1	1.3.2	8	group_3a	88.97	98	-	ERR7902662	Myanmar	MMR	South-eastern Asia
3286/13	no	1.1.2 EAI	1.1.2	1.1.2	15	group_1	58.76	99	PMC6121966	ERR2199896	Germany	DEU	Western Europe
3305/05	no	1.1.1.1 EAI	1.1.1.1	1.1.1.1	1	group_1	147.86	98	-	ERR551110	Vietnam	VNM	South-eastern Asia
34/11	no	1.2.1 EAI Manila	1.2.1.1	1.2.2.1	11	group_2	152.19	100	-	ERR7902663	Thailand	THA	South-eastern Asia
3412/15	no	1.1.2 EAI	1.1.2	1.1.2	13	group_1	169.27	98	-	ERR7902664	India	IND	Southern Asia
3416/01	no	1.2.1 EAI Manila	1.2.1.1	1.2.2.1	10	group_2	180.41	99	-	ERR7902665	Philippines	PHL	South-eastern Asia
3491/04	no	1.1.1 EAI	1.1.1	1.1.1	3	group_1	81.1	97	PMC4432036	ERR552799	Sierra Leone	SLE	Western Africa
3523/11	no	1.2.1 EAI Manila	1.2.1.1	1.2.2.1	10	group_2	155.04	99	-	ERR552856	Philippines	PHL	South-eastern Asia
3615/12	no	1.1.1 EAI	1.1.1.1	1.1.1	2	group_1	77.18	97	-	ERR551933	Germany	DEU	Western Europe
3691/08	no	1.1.2 EAI	1.1.2	1.1.2	13	group_1	146.39	99	-	ERR551087	India	IND	Southern Asia
3697/10	no	1.2.1 EAI Manila	1.2.1.1	1.2.2.1	10	group_2	80.74	99	-	ERR550674	Philippines	PHL	South-eastern Asia
3801/15	no	1.1.1 EAI	1.1.1	1.1.1	3	group_1	213.98	99	-	ERR7902666	Germany	DEU	Western Europe
3826/09	no	1.1.1 EAI	1.1.1.1	1.1.1	2	group_1	202.34	98	-	ERR552683	Germany	DEU	Western Europe
3891/02	no	1.1.2 EAI	1.1.2	1.1.2	15	group_1	127.85	98	-	ERR7902667	India	IND	Southern Asia
3941/08	no	1.1.2 EAI	1.1.2	1.1.2	16	group_1	158.81	98	-	ERR551388	India	IND	Southern Asia
40/16	no	1.1.3 EAI	1.1.3	1.1.3.2	18	group_1	118.21	99	-	ERR7902668	Mozambique	MOZ	Eastern Africa
4058/03	no	1.1.2 EAI	1.1.2	1.1.2	13	group_1	108.21	98	-	ERR7902669	India	IND	Southern Asia
4138/12	no	1.2.2 EAI	1.2.2.2	1.3.1	21	group_4	129.53	99	-	ERR7902670	Tanzania	TZA	Eastern Africa
4161/12	no	1.1.3 EAI	1.1.3	1.1.3.2	18	group_1	109.15	98	-	ERR7902671	Tanzania	TZA	Eastern Africa
4290/09	no	1.2.2 EAI	1.2.2.2	1.3.1	21	group_4	112.48	99	PMC6121966	ERR2199940	Eswatini	SWZ	Southern Africa
4293/09	no	1.2.2 EAI	1.2.2.2	1.3.1	21	group_4	158.04	99	PMC6121966	ERR2199942	Eswatini	SWZ	Southern Africa
4297/09	no	1.2.2 EAI	1.2.2.2	1.3.1	21	group_4	149.33	99	PMC6121966	ERR2199945	Eswatini	SWZ	Southern Africa
4300/09	yes	1.2.2 EAI	1.2.2.2	1.3.1	21	group_4	181.56	99	PMC6121966	ERR2199946	Eswatini	SWZ	Southern Africa
4328/09	no	1.2.2 EAI	1.2.2.2	1.3.1	21	group_4	204.01	99	PMC6121966	ERR2199949	Eswatini	SWZ	Southern Africa
4333/09	no	1.2.2 EAI	1.2.2.2	1.3.1	21	group_4	137.8	99	PMC6121966	ERR2199950	Eswatini	SWZ	Southern Africa
4345/09	no	1.2.2 EAI	1.2.2.2	1.3.1	21	group_4	117.7	99	PMC6121966	ERR2199955	Eswatini	SWZ	Southern Africa
4391/16	no	1.1.3 EAI	1.1.3	1.1.3.1	19	group_1	220.42	99	-	ERR7902672	India	IND	Southern Asia
43/GK	no	1.1.2 EAI	1.1.2	1.1.2	14	group_1	122.59	99	-	ERR7902673	Kenya	KEN	Eastern Africa
4564/13	no	1.2.1 EAI Manila	1.2.1.1	1.2.2.1	11	group_2	74.41	99	-	ERR7902674	Germany	DEU	Western Europe
4613/14	no	1.1.1 EAI	1.1.1.1	1.1.1	2	group_1	73.16	98	PMC6121966	ERR2199967	Vietnam	VNM	South-eastern Asia
4628/09	no	1.1.3 EAI	1.1.3	1.1.3.3	20	group_1	169.71	98	-	ERR552137	India	IND	Southern Asia
4674/15	no	1.2.1 EAI Manila	1.2.1.1	1.2.2.1	10	group_2	132.43	99	-	ERR7902675	Germany	DEU	Western Europe
4696/09	no	1.2.2 EAI	1.2.2.2	1.3.1	21	group_4	139.88	99	PMC6121966	ERR2199971	Eswatini	SWZ	Southern Africa
470/16	no	1.2.2 EAI	1.2.2.1	1.3.2	5	group_3a	127.3	98	-	ERR7902676	India	IND	Southern Asia
4717/04	no	1.1.1 EAI	1.1.1	1.1.1	3	group_1	70.49	97	PMC4432036	ERR553258	Sierra Leone	SLE	Western Africa
4726/13	no	1.2.2 EAI	1.2.2.1	1.3.2	6	group_3b	55.22	99	PMC6121966	ERR2199978	India	IND	Southern Asia
4733/10	no	1.1.1 EAI	1.1.1.1	1.1.1	4	group_1	194.13	98	-	ERR551825	Vietnam	VNM	South-eastern Asia
4842/09	no	1.1.2 EAI	1.1.2	1.1.2	13	group_1	249.23	99	-	ERR552945	Turkey	TUR	Western Asia
4850/03	no	1.1.2 EAI	1.1.2	1.1.2	13	group_1	91.63	98	-	ERR550992	India	IND	Southern Asia
4858/08	yes	1.2.1 EAI Manila	1.2.1.1	1.2.2.1	10	group_2	130.47	99	-	ERR551784	Philippines	PHL	South-eastern Asia
4859/08	no	1.2.1 EAI Manila	1.2.1.2	1.2	24	group_2	92.72	99	-	ERR553088	Indonesia	IDN	South-eastern Asia
4883/99	no	1.1.2 EAI	1.1.2	1.1.2	13	group_1	173.1	99	-	ERR7902677	India	IND	Southern Asia
4986/11	no	1.1.1 EAI	1.1.1.1	1.1.1	4	group_1	239.87	99	-	ERR552703	Germany	DEU	Western Europe
4989/09	no	1.2.1 EAI Manila	1.2.1.1	1.2.2.1	10	group_2	222.1	99	-	ERR550839	Germany	DEU	Western Europe
4997/12	yes	1.2.1 EAI Manila	1.2.1.1	1.2.2	9	group_2	79.72	98	-	ERR553227	Germany	DEU	Western Europe
5093/09	yes	1.2.2 EAI	1.2.2.2	1.3.1	21	group_4	96.09	99	PMC6121966	ERR2199995	Eswatini	SWZ	Southern Africa
5197/12	no	1.2.1 EAI Manila	1.2.1.1	1.2.2	9	group_2	60.96	98	-	ERR552323	Germany	DEU	Western Europe
5219/08	no	1.1.1 EAI	1.1.1.1	1.1.1	2	group_1	121.42	98	-	ERR7902678	Thailand	THA	South-eastern Asia
5239/09	yes	1.2.2 EAI	1.2.2.1	1.3.2	6	group_3b	96.46	98	PMC6121966	ERR2200013	Eswatini	SWZ	Southern Africa
5325/09	yes	1.2.1 EAI Manila	1.2.1.1	1.2.2.1	11	group_2	180.98	99	-	ERR552235	Thailand	THA	South-eastern Asia
5326/17	no	1.1.2 EAI	1.1.2	1.1.2	16	group_1	72.58	99	-	ERR7902679	India	IND	Southern Asia
539/10	no	1.1.1 EAI	1.1.1.1	1.1.1	4	group_1	165.01	98	-	ERR551026	Thailand	THA	South-eastern Asia
5396/06	no	1.1.2 EAI	1.1.2	1.1.2	16	group_1	67.98	98	-	ERR551606	Singapore	SGP	South-eastern Asia
5456/08	no	1.2.1 EAI Manila	1.2.1.1	1.2.2.1	10	group_2	96.61	99	-	ERR7902680	Germany	DEU	Western Europe
5558/09	no	1.2.2 EAI	1.2.2.1	1.3.2	6	group_3b	66.12	97	PMC6121966	ERR551899	Eswatini	SWZ	Southern Africa
5603/15	no	1.1.1 EAI	1.1.1.1	1.1.1	4	group_1	123.56	99	-	ERR7902681	Thailand	THA	South-eastern Asia
5620/06	yes	1.2.1 EAI Manila	1.2.1.1	1.2.2.1	10	group_2	138.81	99	-	ERR553254	Vietnam	VNM	South-eastern Asia
5639/04	no	1.2.2 EAI	1.2.2.1	1.3.2	8	group_3a	157.76	99	-	ERR7902682	India	IND	Southern Asia
5714/16	no	1.1.2 EAI	1.1.2	1.1.2	17	group_1	207.07	99	-	ERR7902683	Eritrea	ERI	Eastern Africa
5733/13	no	1.2.1 EAI Manila	1.2.1.2	1.2.1	23	group_2	128.3	98	-	ERR7902684	Somalia	SOM	Eastern Africa
5741/08	no	1.1.2 EAI	1.1.2	1.1.2	16	group_1	223.45	99	-	ERR550711	Pakistan	PAK	Southern Asia
5812/10	no	1.2.1 EAI Manila	1.2.1.1	1.2.2.1	11	group_2	60.01	99	-	ERR552018	Thailand	THA	South-eastern Asia
5814/08	no	1.2.1 EAI Manila	1.2.1.1	1.2.2.1	10	group_2	94.07	98	-	ERR7902685	Philippines	PHL	South-eastern Asia
5907/14	no	1.2.1 EAI Manila	1.2.1.1	1.2.2.1	10	group_2	65.2	99	PMC6121966	ERR2200056	Philippines	PHL	South-eastern Asia
59/16	no	1.1.3 EAI	1.1.3	1.1.3.2	18	group_1	91.34	97	-	ERR7902686	Mozambique	MOZ	Eastern Africa
5948/14	no	1.2.2 EAI	1.2.2.2	1.3.1	22	group_4	133.61	98	-	ERR7902687	Somalia	SOM	Eastern Africa
5949/14	no	1.1.2 EAI	1.1.2	1.1.2	15	group_1	174.92	99	-	ERR7902688	India	IND	Southern Asia
5988/00	no	1.2.2 EAI	1.2.2.1	1.3.2	8	group_3a	100.21	99	-	ERR7902689	Pakistan	PAK	Southern Asia
6006/03	yes	1.2.2 EAI	1.2.2.1	1.3.2	8	group_3a	106.06	99	-	ERR7902690	Sri Lanka	LKA	Southern Asia
6110/04	no	1.2.1 EAI Manila	1.2.1.1	1.2.2.1	11	group_2	168.64	100	-	ERR7902691	Philippines	PHL	South-eastern Asia
6206/08	no	1.2.1 EAI Manila	1.2.1.1	1.2.2.1	11	group_2	122.16	99	-	ERR7902692	Pakistan	PAK	Southern Asia
6207/14	no	1.2.1 EAI Manila	1.2.1.1	1.2.2.1	11	group_2	60.12	99	PMC6121966	ERR2200073	Thailand	THA	South-eastern Asia
6252/17	no	1.2.2 EAI	1.2.2.1	1.3.2	8	group_3a	149.19	99	-	ERR7902693	India	IND	Southern Asia
6255/16	no	1.1.2 EAI	1.1.2	1.1.2	13	group_1	161.18	99	-	ERR7902694	India	IND	Southern Asia
629/12	no	1.1.2 EAI	1.1.2	1.1.2	15	group_1	178.31	99	-	ERR552980	India	IND	Southern Asia
6295/15	no	1.1.2 EAI	1.1.2	1.1.2	17	group_1	108.47	98	-	ERR7902695	Tanzania	TZA	Eastern Africa
62/GK	no	1.1.2 EAI	1.1.2	1.1.2	14	group_1	220.19	99	-	ERR7902696	Kenya	KEN	Eastern Africa
6349/03	no	1.1.1 EAI	1.1.1	1.1.1	3	group_1	150.23	99	PMID: 20538518	ERR7902697	Ghana	GHA	Western Africa
6356/05	no	1.1.3 EAI	1.1.3	1.1.3.3	19	group_1	68.77	98	-	ERR551084	Thailand	THA	South-eastern Asia
6538/14	no	1.2.2 EAI	1.2.2.1	1.3.2	5	group_3a	244.33	99	-	ERR7902698	Ethiopia	ETH	Eastern Africa
6564/08	no	1.1.2 EAI	1.1.2	1.1.2	13	group_1	152.38	99	-	ERR7902699	India	IND	Southern Asia
6606/99	no	1.2.1 EAI Manila	1.2.1.1	1.2.2.1	12	group_2	118.27	99	-	ERR7902700	Philippines	PHL	South-eastern Asia
6637/04	no	1.1.1 EAI	1.1.1	1.1.1	3	group_1	71.81	96	PMC4432036	ERR552093	Sierra Leone	SLE	Western Africa
6656/07	no	1.1.1.1 EAI	1.1.1.1	1.1.1.1	1	group_1	101.66	97	-	ERR552277	Vietnam	VNM	South-eastern Asia
6667/07	no	1.2.1 EAI Manila	1.2.1.1	1.2.2.1	10	group_2	260.26	99	-	ERR551012	Philippines	PHL	South-eastern Asia
6695/08	no	1.2.1 EAI Manila	1.2.1.1	1.2.2.1	10	group_2	154.59	99	-	ERR7902701	Philippines	PHL	South-eastern Asia
6712/01	no	1.2.1 EAI Manila	1.2.1.1	1.2.2	9	group_2	155.97	99	-	ERR7902702	Philippines	PHL	South-eastern Asia
6792/11	no	1.1.2 EAI	1.1.2	1.1.2	15	group_1	94.89	97	-	ERR552076	Afghanistan	AFG	Southern Asia
6800/08	no	1.1.2 EAI	1.1.2	1.1.2	13	group_1	143.34	99	-	ERR7902703	Bangladesh	BGD	Southern Asia
682/08	yes	1.2.2 EAI	1.2.2.1	1.3.2	7	group_3a	174.47	99	-	ERR7902704	Germany	DEU	Western Europe
6826/12	no	1.2.2 EAI	1.2.2.1	1.3.2	6	group_3b	123.45	98	-	ERR7902705	Afghanistan	AFG	Southern Asia
6871/05	no	1.1.1 EAI	1.1.1.1	1.1.1	2	group_1	123.42	98	-	ERR550627	Vietnam	VNM	South-eastern Asia
6895/04	no	1.1.1 EAI	1.1.1	1.1.1	3	group_1	140.64	98	PMC4432036	ERR550994	Sierra Leone	SLE	Western Africa
6929/15	no	1.1.2 EAI	1.1.2	1.1.2	16	group_1	145.26	99	-	ERR7902706	Myanmar	MMR	South-eastern Asia
7050/15	no	1.2.2 EAI	1.2.2.1	1.3.2	8	group_3a	138.79	98	-	ERR7902707	India	IND	Southern Asia
71/16	no	1.1.3 EAI	1.1.3	1.1.3.2	18	group_1	135.68	99	-	ERR7902708	Mozambique	MOZ	Eastern Africa
7169/15	no	1.1.3 EAI	1.1.3	1.1.3.2	18	group_1	162.56	99	-	ERR7902709	Mozambique	MOZ	Eastern Africa
7171/15	no	1.2.2 EAI	1.2.2.1	1.3.2	6	group_3b	150.79	99	-	ERR7902710	Mozambique	MOZ	Eastern Africa
7174/15	no	1.2.2 EAI	1.2.2.1	1.3.2	6	group_3b	121.16	99	-	ERR7902711	Mozambique	MOZ	Eastern Africa
7204/12	no	1.1.1.1 EAI	1.1.1.1	1.1.1.1	1	group_1	197.52	98	-	ERR553049	Vietnam	VNM	South-eastern Asia
7227/15	no	1.2.1 EAI Manila	1.2.1.1	1.2.2.1	11	group_2	144.17	99	-	ERR7902712	Poland	POL	Eastern Europe
724/11	yes	1.2.1 EAI Manila	1.2.1.1	1.2.2.1	10	group_2	88.79	98	-	ERR551898	Germany	DEU	Western Europe
7282/01	no	1.1.2 EAI	1.1.2	1.1.2	13	group_1	140.96	99	-	ERR4050138	Germany	DEU	Western Europe
7290/16	no	1.2.2 EAI	1.2.2.1	1.3.2	8	group_3a	217.04	100	-	ERR7902713	India	IND	Southern Asia
7430/08	no	1.2.1 EAI Manila	1.2.1.1	1.2.2.1	11	group_2	133.46	99	-	ERR7902714	Philippines	PHL	South-eastern Asia
7435/10	no	1.2.1 EAI Manila	1.2.1.1	1.2.2	9	group_2	162.7	99	-	ERR7902715	Kiribati	KIR	Micronesia
7459/02	no	1.1.1 EAI	1.1.1	1.1.1	3	group_1	152.98	98	-	ERR7902716	Burkina Faso	BFA	Western Africa
7577/02	no	1.2.1 EAI Manila	1.2.1.1	1.2.2.1	10	group_2	124.02	99	-	ERR7902717	Germany	DEU	Western Europe
7629/98	no	1.1.2 EAI	1.1.2	1.1.2	15	group_1	268.84	99	-	ERR7902718	India	IND	Southern Asia
7644/08	no	1.1.2 EAI	1.1.2	1.1.2	13	group_1	148.23	98	-	ERR7902719	Germany	DEU	Western Europe
7668/08	no	1.1.2 EAI	1.1.2	1.1.2	16	group_1	190.25	99	-	ERR7902720	India	IND	Southern Asia
7812/08	no	1.1.1.1 EAI	1.1.1.1	1.1.1.1	1	group_1	211.74	98	-	ERR7902721	Germany	DEU	Western Europe
7828/07	yes	1.1.2 EAI	1.1.2	1.1.2	13	group_1	149.92	99	-	ERR550621	India	IND	Southern Asia
7840/11	no	1.1.2 EAI	1.1.2	1.1.2	14	group_1	72.87	98	-	ERR7902722	Tanzania	TZA	Eastern Africa
7954/11	no	1.1.2 EAI	1.1.2	1.1.2	13	group_1	109.61	98	-	ERR7902723	Sri Lanka	LKA	Southern Asia
7/GK	no	1.2.2 EAI	1.2.2.2	1.3.1	22	group_4	162.44	98	-	ERR7902724	Kenya	KEN	Eastern Africa
8052/08	no	1.2.1 EAI Manila	1.2.1.1	1.2.2.1	10	group_2	117.63	99	-	ERR7902725	Philippines	PHL	South-eastern Asia
8057/11	yes	1.2.2 EAI	1.2.2.2	1.3.1	22	group_4	61.85	98	PMC5382753	ERR552563; ERR552562	Republic of the Congo	COG	Middle Africa
8097/08	no	1.2.2 EAI	1.2.2.1	1.3.2	8	group_3a	117.89	98	-	ERR7902726	India	IND	Southern Asia
8101/14	no	1.1.2 EAI	1.1.2	1.1.2	13	group_1	81.83	99	PMC6121966	ERR2200110	India	IND	Southern Asia
8154/08	no	1.1.1.1 EAI	1.1.1.1	1.1.1.1	1	group_1	60.34	96	-	ERR7902727	Vietnam	VNM	South-eastern Asia
8224/07	no	1.1.3 EAI	1.1.3	1.1.3.2	18	group_1	282.98	99	-	ERR553334	Mozambique	MOZ	Eastern Africa
8241/15	no	1.2.1 EAI Manila	1.2.1.2	1.2.1	23	group_2	198.89	99	-	ERR7902728	Somalia	SOM	Eastern Africa
8294/02	no	1.1.1 EAI	1.1.1	1.1.1	3	group_1	114.06	99	PMID: 20538518	ERR7902729	Ghana	GHA	Western Africa
83/16	no	1.1.3 EAI	1.1.3	1.1.3.1	19	group_1	139.28	99	-	ERR7902730	Mozambique	MOZ	Eastern Africa
8316/09	yes	1.2.2 EAI	1.2.2.1	1.3.2	6	group_3b	82.25	98	PMC6121966	ERR2200115	Eswatini	SWZ	Southern Africa
8378/10	no	1.1.2 EAI	1.1.2	1.1.2	15	group_1	190.85	98	-	ERR7902731	India	IND	Southern Asia
8378/12	no	1.1.1.1 EAI	1.1.1.1	1.1.1.1	1	group_1	155.38	98	-	ERR7902732	Vietnam	VNM	South-eastern Asia
8422/00	no	1.2.1 EAI Manila	1.2.1.1	1.2.2.1	10	group_2	173.98	99	-	ERR7902733	Philippines	PHL	South-eastern Asia
8463/16	no	1.2.2 EAI	1.2.2.1	1.3.2	6	group_3b	100.77	98	-	ERR7902734	Afghanistan	AFG	Southern Asia
8476/17	no	1.1.2 EAI	1.1.2	1.1.2	15	group_1	131.53	99	-	ERR7902735	India	IND	Southern Asia
8627/97	no	1.1.2 EAI	1.1.2	1.1.2	15	group_1	139.14	99	-	ERR7902736	India	IND	Southern Asia
8844/10	no	1.1.1.1 EAI	1.1.1.1	1.1.1.1	1	group_1	137.49	98	-	ERR550943	Vietnam	VNM	South-eastern Asia
8896/11	no	1.1.2 EAI	1.1.2	1.1.2	15	group_1	57.41	97	-	ERR552750	Pakistan	PAK	Southern Asia
8915/03	no	1.2.1 EAI Manila	1.2.1.1	1.2.2.1	10	group_2	119.84	99	-	ERR7902737	Philippines	PHL	South-eastern Asia
9049/13	no	1.1.2 EAI	1.1.2	1.1.2	13	group_1	76.42	99	PMC6121966	ERR2200126	India	IND	Southern Asia
9155/99	no	1.2.2 EAI	1.2.2.1	1.3.2	8	group_3a	124.4	99	-	ERR7902738	Pakistan	PAK	Southern Asia
9171/08	no	1.1.1.1 EAI	1.1.1.1	1.1.1.1	1	group_1	188.49	99	-	ERR553267	Thailand	THA	South-eastern Asia
9197/14	no	1.1.2 EAI	1.1.2	1.1.2	16	group_1	47.17	98	-	ERR7902739	India	IND	Southern Asia
9241/08	no	1.1.1.1 EAI	1.1.1.1	1.1.1.1	1	group_1	152	98	-	ERR7902740	Vietnam	VNM	South-eastern Asia
9267/01	no	1.2.1 EAI Manila	1.2.1.1	1.2.2.1	11	group_2	120.45	99	-	ERR7902741	Philippines	PHL	South-eastern Asia
9279/10	no	1.1.3 EAI	1.1.3	1.1.3.1	19	group_1	161.13	99	-	ERR7902742	Bangladesh	BGD	Southern Asia
9283/10	no	1.1.2 EAI	1.1.2	1.1.2	13	group_1	80.59	98	-	ERR7902743	Sri Lanka	LKA	Southern Asia
9300/07	no	1.2.1 EAI Manila	1.2.1.1	1.2.2	9	group_2	56.03	99	-	ERR552762	Philippines	PHL	South-eastern Asia
9427/10	no	1.2.1 EAI Manila	1.2.1.1	1.2.2.1	10	group_2	183.52	99	-	ERR7902744	Philippines	PHL	South-eastern Asia
9462/16	no	1.2.1 EAI Manila	1.2.1.1	1.2.2.1	11	group_2	120.52	99	-	ERR7902745	Philippines	PHL	South-eastern Asia
947/01	yes	1.1.3 EAI	1.1.3	1.1.3.1	19	group_1	105.63	98	-	ERR551865	Afghanistan	AFG	Southern Asia
9675/08	no	1.2.1 EAI Manila	1.2.1.1	1.2.2.1	12	group_2	86.71	98	-	ERR7902746	Philippines	PHL	South-eastern Asia
9677/15	no	1.1.1 EAI	1.1.1	1.1.1	3	group_1	117.7	99	-	ERR7902747	Portugal	PRT	Southern Europe
9707/12	no	1.2.1 EAI Manila	1.2.1.1	1.2.2	9	group_2	491.7	99	-	ERR550956	Philippines	PHL	South-eastern Asia
9751/14	no	1.1.2 EAI	1.1.2	1.1.2	16	group_1	169.63	99	PMC6121966	ERR2200142	Iran	IRN	Southern Asia
975/13	no	1.2.1 EAI Manila	1.2.1.1	1.2.2	9	group_2	108.81	98	-	ERR7902748	Philippines	PHL	South-eastern Asia
9790/02	no	1.2.1 EAI Manila	1.2.1.1	1.2.2.1	11	group_2	122.25	99	-	ERR4050139	Philippines	PHL	South-eastern Asia
984/08	no	1.1.2 EAI	1.1.2	1.1.2	15	group_1	87.28	98	-	ERR553308	India	IND	Southern Asia
9856/16	no	1.1.2 EAI	1.1.2	1.1.2	15	group_1	101.5	99	-	ERR7902749	Afghanistan	AFG	Southern Asia
9870/09	yes	1.1.1.1 EAI	1.1.1.1	1.1.1.1	1	group_1	194.96	98	-	ERR553339	Vietnam	VNM	South-eastern Asia
998/15	no	1.2.1 EAI Manila	1.2.1.1	1.2.2.1	10	group_2	193.17	100	PMC6121966	ERR2200150	Germany	DEU	Western Europe
KSA-103	no	1.1.2 EAI	1.1.2	1.1.2	17	group_1	196.97	99	PMC6237142	ERR7902750	Saudi Arabia	SAU	Western Asia
KSA-105	no	1.2.2 EAI	1.2.2.1	1.3.2	8	group_3a	216.79	98	PMC6237142	ERR7902751	Saudi Arabia	SAU	Western Asia
KSA-118	no	1.2.2 EAI	1.2.2.1	1.3.2	8	group_3a	189.48	99	PMC6237142	ERR7902752	Philippines	PHL	South-eastern Asia
KSA-123	no	1.1.2 EAI	1.1.2	1.1.2	17	group_1	276.61	99	PMC6237142	ERR7902753	Saudi Arabia	SAU	Western Asia
KSA-138	no	1.1.3 EAI	1.1.3	1.1.3.1	19	group_1	94.27	98	PMC6237142	ERR7902754	Bangladesh	BGD	Southern Asia
KSA-149	no	1.2.1 EAI Manila	1.2.1.1	1.2.2.1	10	group_2	153.37	99	PMC6237142	ERR7902755	Philippines	PHL	South-eastern Asia
KSA-151	no	1.1.3 EAI	1.1.3	1.1.3.2	18	group_1	140.64	98	PMC6237142	ERR7902756	Indonesia	IDN	South-eastern Asia
KSA-160	no	1.1.3 EAI	1.1.3	1.1.3.1	19	group_1	119	98	PMC6237142	ERR7902757	Saudi Arabia	SAU	Western Asia
KSA-161	no	1.1.2 EAI	1.1.2	1.1.2	17	group_1	129.27	98	PMC6237142	ERR7902758	Saudi Arabia	SAU	Western Asia
KSA-165	no	1.2.1 EAI Manila	1.2.1.2	1.2	24	group_2	110.95	98	PMC6237142	ERR7902759	Indonesia	IDN	South-eastern Asia
KSA-180	no	1.1.2 EAI	1.1.2	1.1.2	13	group_1	61.16	97	PMC6237142	ERR7902760	Nepal	NPL	Southern Asia
KSA-185	no	1.1.2 EAI	1.1.2	1.1.2	17	group_1	155.62	98	PMC6237142	ERR7902761	Saudi Arabia	SAU	Western Asia
KSA-190	no	1.2.1 EAI Manila	1.2.1.2	1.2.1	23	group_2	208.01	98	PMC6237142	ERR7902762	Indonesia	IDN	South-eastern Asia
KSA-192	no	1.1.2 EAI	1.1.2	1.1.2	17	group_1	118.87	99	PMC6237142	ERR7902763	Saudi Arabia	SAU	Western Asia
KSA-198	no	1.1.3 EAI	1.1.3	1.1.3.1	19	group_1	146.44	98	PMC6237142	ERR7902764	India	IND	Southern Asia
KSA-202	no	1.1.2 EAI	1.1.2	1.1.2	17	group_1	150.48	98	PMC6237142	ERR7902765	Saudi Arabia	SAU	Western Asia
KSA-209	no	1.2.2 EAI	1.2.2.2	1.3.1	22	group_4	138.3	98	PMC6237142	ERR7902766	Yemen	YEM	Western Asia
KSA-21	no	1.2.1 EAI Manila	1.2.1.2	1.2.1	23	group_2	263.69	98	PMC6237142	ERR7902767	Saudi Arabia	SAU	Western Asia
KSA-235	no	1.1.2 EAI	1.1.2	1.1.2	13	group_1	158.46	98	PMC6237142	ERR7902768	Saudi Arabia	SAU	Western Asia
KSA-46	no	1.1.2 EAI	1.1.2	1.1.2	14	group_1	174.87	99	PMC6237142	ERR7902769	Saudi Arabia	SAU	Western Asia
KSA-85	no	1.1.2 EAI	1.1.2	1.1.2	17	group_1	221.43	99	PMC6237142	ERR7902770	Saudi Arabia	SAU	Western Asia
KSA-91	no	1.2.1 EAI Manila	1.2.1.1	1.2.2.1	12	group_2	308.72	99	PMC6237142	ERR7902771	Indonesia	IDN	South-eastern Asia
L1-10786-02	no	1.1.1 EAI	1.1.1.1	1.1.1	4	group_1	153.74	97	PMC3800747	ERR234155	Thailand	THA	South-eastern Asia
L1-1571-99	no	1.2.2 EAI	1.2.2.1	1.3.2	6	group_3b	135.03	97	PMC3800747	ERR234164	Uganda	UGA	Eastern Africa
L1-950545	no	1.1.1 EAI	1.1.1.1	1.1.1	2	group_1	72.49	95	PMC3800747	SRS004759	Laos	LAO	South-eastern Asia
L1-BTBS280	no	1.1.2 EAI	1.1.2	1.1.2	17	group_1	96.52	96	PMC3800747	ERR233351	Ethiopia	ETH	Eastern Africa
L1-BTBS493	no	1.2.2 EAI	1.2.2.2	1.3.1	22	group_4	107.1	96	PMC3800747	ERR233353	Ethiopia	ETH	Eastern Africa
L1-DY28	no	1.1.2 EAI	1.1.2	1.1.2	16	group_1	283.37	98	PMC3800747	ERR234205	Ghana	GHA	Western Africa
L1-GT281	no	1.1.1.1 EAI	1.1.1.1	1.1.1.1	1	group_1	238.84	98	PMC3800747	ERR234207	Vietnam	VNM	South-eastern Asia
L1-K21	no	1.1.3 EAI	1.1.3	1.1.3.2	18	group_1	76.7	96	PMC3800747	SRS151185	Tanzania	TZA	Eastern Africa
L1-K67	no	1.1.2 EAI	1.1.2	1.1.2	14	group_1	77.12	94	PMC3800747	SRS151187	Comoros	COM	Eastern Africa
L1-N0014	no	1.2.1 EAI Manila	1.2.1.1	1.2.2.1	11	group_2	104.48	97	PMC3800747	ERR234214	Thailand	THA	South-eastern Asia
L1-N0062	no	1.1.1 EAI	1.1.1.1	1.1.1	2	group_1	112.23	96	PMC3800747	ERR233363	Cambodia	KHM	South-eastern Asia
L1-N0065	no	1.2.2 EAI	1.2.2.1	1.3.2	6	group_3b	125.35	96	PMC3800747	ERR233364	China	CHN	Eastern Asia
L1-N0067	no	1.2.2 EAI	1.2.2.1	1.3.2	6	group_3b	149.1	97	PMC3800747	ERR233356	China	CHN	Eastern Asia
L1-N0079	no	1.1.1.1 EAI	1.1.1.1	1.1.1.1	1	group_1	64.24	95	PMC3800747	ERR233365	Vietnam	VNM	South-eastern Asia
L1-N0127	no	1.2.1 EAI Manila	1.2.1.1	1.2.2.1	12	group_2	203.27	97	PMC3800747	ERR234262	China	CHN	Eastern Asia
L1-N0134	no	1.2.1 EAI Manila	1.2.1.1	1.2.2.1	11	group_2	193.52	97	PMC3800747	ERR234264	Philippines	PHL	South-eastern Asia
L1-N0141	no	1.2.1 EAI Manila	1.2.1.1	1.2.2.1	10	group_2	213.54	98	PMC3800747	ERR234266	Philippines	PHL	South-eastern Asia
L1-N0182	no	1.1.2 EAI	1.1.2	1.1.2	13	group_1	124.35	97	PMC3800747	ERR233372	Malaysia	MYS	South-eastern Asia
L1-N0196	no	1.2.1 EAI Manila	1.2.1.2	1.2.1	23	group_2	132.96	97	PMC3800747	ERR234272	Somalia	SOM	Eastern Africa
L1-N0203	no	1.1.2 EAI	1.1.2	1.1.2	13	group_1	115.01	97	PMC3800747	ERR233374	Sri Lanka	LKA	Southern Asia
L1-N1004	no	1.1.3 EAI	1.1.3	1.1.3.1	19	group_1	78.31	97	PMC3800747	ERR233376	Nepal	NPL	Southern Asia
L1-N1006	no	1.2.2 EAI	1.2.2.1	1.3.2	8	group_3a	114.29	98	PMC3800747	ERR233377	Nepal	NPL	Southern Asia
L1-N1009	no	1.2.2 EAI	1.2.2.1	1.3.2	8	group_3a	86.24	97	PMC3800747	ERR233380	Nepal	NPL	Southern Asia
L1-N70	no	1.1.2 EAI	1.1.2	1.1.2	13	group_1	49.15	96	PMC3800747	ERR234235	India	IND	Southern Asia
L1-N72	no	1.1.2 EAI	1.1.2	1.1.2	13	group_1	48.12	93	PMC3800747	ERR234236	India	IND	Southern Asia
L1-N73	no	1.1.2 EAI	1.1.2	1.1.2	13	group_1	107.79	98	PMC3800747	ERR234237	India	IND	Southern Asia
L1-T17	no	1.2.1 EAI Manila	1.2.1.1	1.2.2.1	10	group_2	66.03	95	PMC3800747	SRS003212	Philippines	PHL	South-eastern Asia
L1-V372IO	no	1.1.1.1 EAI	1.1.1.1	1.1.1.1	1	group_1	165.8	92	PMC3800747	ERR234241	Vietnam	VNM	South-eastern Asia
PN106	no	1.2.2 EAI	1.2.2.1	1.3.2	5	group_3a	84.09	98	-	ERR7902772	Kenya	KEN	Eastern Africa
PN129	no	1.1.2 EAI	1.1.2	1.1.2	14	group_1	125.18	99	-	ERR7902773	Kenya	KEN	Eastern Africa
PN153	no	1.1.3 EAI	1.1.3	1.1.3.1	19	group_1	91.61	99	-	ERR7902774	Kenya	KEN	Eastern Africa
PN161	no	1.2.1 EAI Manila	1.2.1.2	1.2.1	23	group_2	154.79	99	-	ERR7902775	Kenya	KEN	Eastern Africa
PN188	no	1.1.2 EAI	1.1.2	1.1.2	15	group_1	175.8	99	-	ERR7902776	Kenya	KEN	Eastern Africa
PN8	no	1.1.2 EAI	1.1.2	1.1.2	14	group_1	156.3	98	-	ERR7902777	Kenya	KEN	Eastern Africa
1Percentage of genomic positions at least covered with 4 reads forward and reverse of which 4 reads have a Phred score of at least 20 and one allele is detected with at least 75% frequency

## Sheet: Sample_stats
Origin Patient Country	#Samples	Origin Patient UN-GeoRegion	#Samples
India	54	Southern Asia	88
Philippines	42	South-eastern Asia	93
Germany	21	Western Asia	16
Vietnam	20	Eastern Asia	4
Thailand	17	Eastern Africa	58
Mozambique	15	Southern Africa	14
Eswatini	14	Western Africa	10
Tanzania	14	Middle Africa	1
Saudi Arabia	13	Southern Europe	3
Kenya	12	Eastern Europe	2
Pakistan	11	Western Europe	21
Afghanistan	7	South America	1
Bangladesh	7	Micronesia	1
Indonesia	7	Total	312
Somalia	7
China	4
Ghana	4
Nepal	4
Sierra Leone	4
Sri Lanka	4
Ethiopia	3
Myanmar	3
Sudan	3
Poland	2
Portugal	2
Burkina Faso	1
Cambodia	1
Comoros	1
Djibouti	1
Eritrea	1
Iran	1
Kiribati	1
Laos	1
Malaysia	1
Mali	1
Montenegro	1
Palestine	1
Peru	1
Republic of the Congo	1
Singapore	1
Turkey	1
Uganda	1
Yemen	1
Total	312
