# Supplementary material for: Sub-Lineage Specific Phenolic Glycolipid Patterns in the Mycobacterium tuberculosis Complex Lineage 1
Source: Front Microbiol. 2022 Mar 8;13:832054. doi: 10.3389/fmicb.2022.832054 (PMC8957993; doi:10.3389/fmicb.2022.832054)
Supplement: Supplementary file 2 [file Table_2.XLSX]

## Sheet: Tabelle1
coll-lineage	redefined-lineage	genome_pos	reference allele	lineage_allele	lineage_substitution	gene-tag	annotation
1.1.1/1.1.1.1	1.1.1.1	784450	C	T	L656L (ctg/Ttg)	Rv0684	Probable elongation factor G FusA1 (EF-G)
1.2.1	1.2.1.1	4024368	C	T	L224L (ctg/ctA)	Rv3582c	4-diphosphocytidyl-2C-methyl-D-erythritol synthase IspD (MEP cytidylyltransferase) (MCT)
1.2.2	1.2.2.1	2066828	G	A	Q124Q (cag/caA)	Rv1821	Possible preprotein translocase ATPase SecA2
1.2.2	1.2.2.2	4240750	C	T	Y296Y (tac/taT)	Rv3793	Integral membrane indolylacetylinositol arabinosyltransferase EmbC (arabinosylindolylacetylinositol synthase)
1.1.1	1.1.1	1586105	C	T	T304T (acc/acT)	Rv1409	Probable bifunctional riboflavin biosynthesis protein RibG : diaminohydroxyphosphoribosylaminopyrimidine deaminase (riboflavin-specific deaminase) + 5-amino-6-(5-phosphoribosylamino) uracil reductase (HTP reductase)
1.1.3	1.1.3	1491275	G	A	H346H (cac/caT)	Rv1326c	1,4-alpha-glucan branching enzyme GlgB (glycogen branching enzyme)
1.1.2	1.1.2	2789661	C	A	P454P (ccg/ccT)	Rv2483c	Possible transmembrane phospholipid biosynthesis bifunctional enzyme PlsC: putative L-3-phosphoserine phosphatase (O-phosphoserine phosphohydrolase) (PSP) (pspase) + 1-acyl-SN-glycerol-3-phosphate acyltransferase (1-AGP acyltransferase) (1-AGPAT) (lysophosphatidic acid acyltransferase) (LPAAT)
1.2.1	1.2.1.2	4237703	A	G	E180G (gag/gGg)	Rv3791	Decaprenylphosphoryl-D-2-keto erythro pentose reductase
