# Supplementary material for: Sub-Lineage Specific Phenolic Glycolipid Patterns in the Mycobacterium tuberculosis Complex Lineage 1
Source: Front Microbiol. 2022 Mar 8;13:832054. doi: 10.3389/fmicb.2022.832054 (PMC8957993; doi:10.3389/fmicb.2022.832054)
Supplement: Supplementary file 3 [file Table_3.xlsx]

## Sheet: Tabelle1
PGL group_id1	reference allele	genomic position	gene	annotation	category	alternative_allel	number_of_group_strains_with_alternative_allele	number_of_group_strains	alternative_allele_group_frequency [%]
group_3ab	G	3266997	Rv2934	Phenolpthiocerol synthesis type-I polyketide synthase PpsD	nonessential	C	44	44	100
group_3b	A	3304586	Rv2952	Possible methyltransferase (methylase)	nonessential	G	12	44	27
group_3b	G	3314987	Rv2962c	Possible glycosyl transferase	nonessential	C	17	44	39
group_3ab	A	3314986	Rv2962c	Possible glycosyl transferase	nonessential	C	44	44	100
group_3b	A	3311457	Rv2958c	Possible glycosyl transferase	nonessential	C	17	44	39
group_4	G	3304631	Rv2952	Possible methyltransferase (methylase)	nonessential	A	4	18	22
group_4	A	3314625i1	Rv2962c	Possible glycosyl transferase	nonessential	C	4	18	22
group_4	A	3314625i2	Rv2962c	Possible glycosyl transferase	nonessential	T	4	18	22
group_4	G	3290339	Rv2944	Possible transposase for insertion sequence element IS1533	repetitive	A	2	18	11
group_4	A	3287788	Rv2942	Conserved transmembrane transport protein MmpL7	essential	G	8	18	44
group_4	A	3312955	Rv2960c	Hypothetical protein	nonessential	G	4	18	22
group_4	T	3306929	Rv2954c	Hypothetical protein	nonessential	C	2	18	11
group_4	G	3315449	Rv2963	Probable integral membrane protein	nonessential	C	3	18	17
group_4	A	3314272	Rv2962c	Possible glycosyl transferase	nonessential	G	12	18	67
group_4	T	3309085	Rv2956	hypothetical protein	nonessential	C	4	18	22
group_4	G	3314757	Rv2962c	Possible glycosyl transferase	nonessential	C	2	18	11
group_4	C	3269381	Rv2935	Phenolpthiocerol synthesis type-I polyketide synthase PpsE	nonessential	T	2	18	11
group_4	C	3282669	Rv2940c	Probable multifunctional mycocerosic acid synthase membrane-associated Mas	nonessential	A	8	18	44
group_4	G	3314268i1	Rv2962c	Possible glycosyl transferase	nonessential	C	12	18	67
group_2	C	3276017	Rv2939	Possible conserved polyketide synthase associated protein PapA5	nonessential	T	72	81	89
group_2	G	3244126	Rv2930	Fatty-acid-AMP ligase FadD26 (fatty-acid-AMP synthetase) (fatty-acid-AMP synthase)	nonessential	A	72	81	89
group_2	G	3293592	Rv2946c	Probable polyketide synthase Pks1	nonessential	A	9	81	11
group_2	C	3242963	Rv2928	Probable thioesterase TesA	nonessential	T	12	81	15
group_2	C	3295639i1	Rv2946c	Probable polyketide synthase Pks1	nonessential	G	81	81	100
group_1	G	3314243	Rv2962c	Possible glycosyl transferase	nonessential	A	168	169	99
group_1	A	3246955	Rv2931	Phenolpthiocerol synthesis type-I polyketide synthase PpsA	nonessential	G	32	169	19
group_1	C	3260231	Rv2933	Phenolpthiocerol synthesis type-I polyketide synthase PpsC	nonessential	T	18	169	11
group_1	G	3266196	Rv2934	Phenolpthiocerol synthesis type-I polyketide synthase PpsD	nonessential	A	48	169	28
group_1	C	3309009	Rv2956	hypothetical protein	nonessential	A	93	169	55
1Mutations present in group_3a and group_3b are referenced as group_3ab
	Mutations most likely responsible for observed PGL phenotypes are marked in orange.
